# Supplementary material for: Decomposing past and future: Integrated information decomposition based on shared probability mass exclusions
Source: PLoS One. 2023 Mar 23;18(3):e0282950. doi: 10.1371/journal.pone.0282950 (PMC10035902; doi:10.1371/journal.pone.0282950)
Supplement: S1 File — (ZIP) [file pone.0282950.s004.Zip]

Archive with 3 entries (3 files):
- lattice.pickle
- lattice.py
- phi_id.py
