# Supplementary material for: Decomposing past and future: Integrated information decomposition based on shared probability mass exclusions
Source: PLoS One. 2023 Mar 23;18(3):e0282950. doi: 10.1371/journal.pone.0282950 (PMC10035902; doi:10.1371/journal.pone.0282950)
Supplement: S1 File — (ZIP) [file pone.0282950.s004.Zip › lattice.py]

#!/usr/bin/env python3
# -*- coding: utf-8 -*-
"""
Created on Sun Feb 13 15:41:58 2022

@author: tvarley
"""

import numpy as np 
import networkx as nx 

def make_lattice(save=False):
    #%%
    atom_00 = (((0,), (1,)),((0,), (1,)))
    
    atom_01 = (((0,), (1,)),((0,),))
    atom_02 = (((0,), (1,)),((1,),))
    
    atom_03 = (((0,),),((0,), (1,)))
    atom_04 = (((1,),),((0,), (1,)))
    
    atom_05 = (((0,),),((1,),))
    
    atom_06 = (((0,), (1,)),((0, 1),))
    
    atom_07 = (((0,),),((0,),))
    atom_08 = (((1,),),((1,),))
    
    atom_09 = (((0, 1),),((0,), (1,)))
    
    atom_10 = (((1,),),((0,),))
    
    atom_11 = (((0,),),((0, 1),))
    atom_12 = (((1,),),((0, 1),))
    
    atom_13 = (((0, 1),),((0,),))
    atom_14 = (((0, 1),),((1,),))
    
    atom_15 = (((0, 1),),((0, 1),))
    
    nodes = {atom_00, atom_01, atom_02, atom_03, atom_04, atom_05, atom_06,
             atom_07, atom_08, atom_09, atom_10, atom_11, atom_12, atom_13,
             atom_14, atom_15}
    
    edges = {
        (atom_15, atom_11),
        (atom_15, atom_12),
        (atom_15, atom_13),
        (atom_15, atom_14),
        (atom_14, atom_05),
        (atom_14, atom_08),
        (atom_14, atom_09),
        (atom_13, atom_07),
        (atom_13, atom_09),
        (atom_13, atom_10),
        (atom_12, atom_06),
        (atom_12, atom_08),
        (atom_12, atom_10),
        (atom_11, atom_05),
        (atom_11, atom_06),
        (atom_11, atom_07),
        (atom_10, atom_01),
        (atom_10, atom_04),
        (atom_09, atom_03),
        (atom_09, atom_04),
        (atom_08, atom_04),
        (atom_08, atom_02),
        (atom_07, atom_01),
        (atom_07, atom_03),
        (atom_06, atom_01),
        (atom_06, atom_02),
        (atom_05, atom_02),
        (atom_05, atom_03),
        (atom_04, atom_00),
        (atom_03, atom_00),
        (atom_02, atom_00),
        (atom_01, atom_00)
            }
    
    lattice = nx.DiGraph()
    lattice.add_nodes_from(nodes)
    lattice.add_edges_from(edges)
    
    for node in lattice.nodes:
        lattice.nodes[node]["descendants"] = {x for x in set().union(*list(nx.shortest_paths.all_shortest_paths(lattice, source = node, target = atom_00))) if x != node}
        lattice.nodes[node]["pi"] = [np.nan, np.nan, np.nan]
        lattice.nodes[node]["sxtau"] = [np.nan, np.nan, np.nan]
    #%%
    if save == True:
        nx.write_gpickle(lattice, "lattice.pickle")
    
    return lattice
