# Supplementary material for: Decomposing past and future: Integrated information decomposition based on shared probability mass exclusions
Source: PLoS One. 2023 Mar 23;18(3):e0282950. doi: 10.1371/journal.pone.0282950 (PMC10035902; doi:10.1371/journal.pone.0282950)
Supplement: S1 File — (ZIP) [file pone.0282950.s004.Zip › phi_id.py]

#!/usr/bin/env python3
# -*- coding: utf-8 -*-
"""
Created on Sun Feb 13 15:36:50 2022

@author: tvarley

Make sure you've generated the correct lattice using lattice.py
"""

import numpy as np 
from scipy.stats import entropy
import networkx as nx
from copy import deepcopy
from lattice import make_lattice

#Various functions
def temporal_mi(dist):
    states = {x[0] for x in dist.keys()}

    h_past = entropy([sum([dist[key] for key in dist.keys() if key[0] == state]) for state in states], base=2)
    h_future = entropy([sum([dist[key] for key in dist.keys() if key[1] == state]) for state in states], base=2)
    h_joint = entropy(list(dist.values()), base=2)

    return h_past + h_future - h_joint

def tpm_temporal_mi(dist, M, base=2):
    """
    Given a TPM and some input distribution, calculates the Mutual Information 
    between the present state and the future state.
    
    The input distribution can be any probability distribution (usually Hmax or the equilibrium distribution of M)
    """
    assert M.shape[0] == M.shape[1], "M must be a square matrix"
    assert len(dist) == M.shape[0], "The shape of M must be len(dist)**2"
    
    #Calculating the normalized joint disribution
    M_norm = deepcopy(M)
    for i in range(M_norm.shape[0]):
        M_norm[i] = M_norm[i] * dist[i]
    
    M_norm = M_norm / np.sum(M_norm)
    H_joint = entropy(M_norm.flatten(), base=base)
    
    #Calculating the entropy of the input distribution
    H_dist = entropy(dist, base=base)
    
    #Calculation the entropy of the future distribution
    future = np.matmul(dist, M)
    H_future = entropy(future, base=base)
    
    return H_dist + H_future - H_joint

def det_deg_eff(dist_arr):
    
    det = np.log2(dist_arr.shape[0]) - np.mean([entropy(dist_arr[i], base=2) for i in range(dist_arr.shape[0])])
    deg = np.log2(dist_arr.shape[0]) - entropy(dist_arr.mean(axis=0), base=2)
    
    return det, deg, det-deg

def local_temporal_mi(local, dist):
    
    h_past = -np.log2(sum({dist[x] for x in dist.keys() if x[0] == local[0]}))
    h_future = -np.log2(sum({dist[x] for x in dist.keys() if x[1] == local[1]}))
    h_joint = -np.log2(dist[local])
    
    return h_past + h_future - h_joint

def isxtau(atom, local, dist):
    """
    Arguments:
        atom (tuple):
            The temporal PI-atom, e.g. (((0,1),),((0,1)))
        local (tuple):
            The specifical realizaed instances, e.g. (((A,A),),((A,B)))
        dist (dict):
            The joint-probability space in the form of an SxPID-like dictionary.
    
    Returns:
        Bit (float)
    """
    sample_space = set(dist.keys()) #The sample space of the joint distribution.
    
    local_past = local[0] #The configuration at time t-1
    local_future = local[1] #The configuration at time t
    
    atom_past = atom[0] #The PI atom for time t-1
    atom_future = atom[1] #The PI atom for time t
    
    past_set = set() #The set of all configurations for time t-1 consistent with the atom.
    future_set = set() #The set of all configurations for time t consistent with the atom.
    
    for source in atom_past: #Iterating over the sources in the past atom (e.g. if atom is {0}{1}{2} it iterates over 1 -> 2 -> 3
        slst = [{key for key in dist.keys() if key[0][s] == local_past[s]} for s in source] #The AND implementation within sources.
        past_set = past_set.union(slst[0].intersection(*slst)) #The OR implementation between sources.
    
    for source in atom_future:
        slst = [{key for key in dist.keys() if key[1][s] == local_future[s]} for s in source]
        future_set = future_set.union(slst[0].intersection(*slst))

    not_past_set = sample_space.difference(past_set) #The set of configurations EXCLUDED by the past configuration. 
    
    p_past = sum(dist[x] for x in past_set)
    p_future = sum(dist[x] for x in future_set) #The probability of the future configuration

    p_not_past = sum(dist[x] for x in not_past_set) #The probability of all possible pasts that DIDN'T happen.
    
    future_past_set = future_set.intersection(past_set) #The intersection of the set of real futures and the set of real pasts
    p_future_past = sum(dist[x] for x in future_past_set)
    
    future_not_past_set = future_set.intersection(not_past_set) #The set of future configurations excluded by the realized past.
    p_future_not_past = sum(dist[x] for x in future_not_past_set) #The probability mass of the future configs. excluded by the realized past.
    
    sxtau = np.log2((p_future - p_future_not_past)/(1-p_not_past)) - np.log2(p_future) #The value of  i_sxtau in bits.
    sxtau_pos = np.log2(1 / p_past)
    sxtau_neg = np.log2(p_future / p_future_past)
    
    return (sxtau_pos, sxtau_neg, sxtau)

def pid(dist):
    
    ptw = {}
    avg = {}
    
    lattice_orig = make_lattice(save=False)
    
    for local in dist.keys():
        
        lattice = deepcopy(lattice_orig)
        ptw[local] = {}
        
        for atom in order:

            sxtau = list(isxtau(atom, local, dist))
            lattice.nodes[atom]["pi"][0] =  sxtau[0] - sum([lattice.nodes[node]["pi"][0] for node in lattice.nodes[atom]["descendants"]])
            lattice.nodes[atom]["pi"][1] =  sxtau[1] - sum([lattice.nodes[node]["pi"][1] for node in lattice.nodes[atom]["descendants"]])
            lattice.nodes[atom]["pi"][2] =  sxtau[2] - sum([lattice.nodes[node]["pi"][2] for node in lattice.nodes[atom]["descendants"]])
        
            lattice.nodes[atom]["sxtau"] =  sxtau
            
            ptw[local][atom] = [lattice.nodes[atom]["pi"][0],
                                lattice.nodes[atom]["pi"][1],
                                lattice.nodes[atom]["pi"][2]]
            
    for atom in lattice.nodes:
        lst = []
        for local in dist.keys():
            prob = dist[local]
            bit = np.array(ptw[local][atom])
            lst.append(prob*bit)
        lst = np.array(lst)
        avg[atom] = lst.sum(axis=0)

    return ptw, avg

def element_dists(dist):
    var1 = {(0, 0) : sum([dist[key] for key in dist.keys() if key[0][0] == 0 and key[1][0] == 0]),
            (0, 1) : sum([dist[key] for key in dist.keys() if key[0][0] == 0 and key[1][0] == 1]),
            (1, 0) : sum([dist[key] for key in dist.keys() if key[0][0] == 1 and key[1][0] == 0]),
            (1, 1) : sum([dist[key] for key in dist.keys() if key[0][0] == 1 and key[1][0] == 1])
            }
    
    var2 = {(0, 0) : sum([dist[key] for key in dist.keys() if key[0][1] == 0 and key[1][1] == 0]),
            (0, 1) : sum([dist[key] for key in dist.keys() if key[0][1] == 0 and key[1][1] == 1]),
            (1, 0) : sum([dist[key] for key in dist.keys() if key[0][1] == 1 and key[1][1] == 0]),
            (1, 1) : sum([dist[key] for key in dist.keys() if key[0][1] == 1 and key[1][1] == 1])
            }
    
    return {key : var1[key] for key in var1 if var1[key] != 0}, {key : var2[key] for key in var2 if var2[key] != 0}

def atom_order():
    return order
#%%
#Load the double redundancy lattice
lattice_orig = make_lattice(save=False)
distances = nx.shortest_path_length(lattice_orig, target = (((0,),(1,)),((0,),(1,))))

order = []
for distance in range(max(distances.values())+1):
    order += [key for key in distances.keys() if distances[key] == distance]
    
